# Supplementary material for: Benefits of Hormonal Contraception Across the Lifespan: A Case-Based, Interactive Curriculum
Source: MedEdPORTAL. 2025 Apr 4;21:11512. doi: 10.15766/mep_2374-8265.11512 (PMC11968450; doi:10.15766/mep_2374-8265.11512)
Supplement: Supplementary file 1 — Student Guide and Case 1.docxCase 2.docxCase 3.docxCDC Eligibility Criteria for Contraceptive Use.pdfBN How Well Does Birth Control Work.pdfRHAP Birth Control Across the Gender Spectrum.pdfCounseling for the Hormones Found in Contraceptives.pptxCase-Based Collaborative Learning.pptxFaculty Guide.docxLongitudinal Assessment Questions.docx [file mep_2374-8265.11512-s001.zip]

Archive with 11 entries (11 files):
- C. Case 3.docx
- D. CDC Eligibility Criteria for Contraceptive Use.pdf
- E. BN How Well Does Birth Control Work.pdf
- G. Counseling for the Hormones Found in Contraceptives.pptx
- H. Case-Based Collaborative Learning.pptx
- J. Longitudinal Assessment Questions.docx
- B. Case 2.docx
- F. RHAP Birth Control Across the Gender Spectrum.pdf
- I. Faculty Guide.docx
- A. Student Guide and Case 1.docx
- _Educational Summary Report_11512.pdf
